# Supplementary material for: Spontaneous Lesions of Endangered Geriatric Julia Creek Dunnarts (Sminthopsis douglasi, Archer 1979) with Emphasis in Reproductive Pathology
Source: Vet Sci. 2024 Mar 22;11(4):142. doi: 10.3390/vetsci11040142 (PMC11054575; doi:10.3390/vetsci11040142)
Supplement: Supplementary file 1 [file vetsci-11-00142-s001.zip]

Archive with 3 entries (3 files):
- Supp Table S1.tif
- Suppl Mat 1 VGA 22Jan24.pdf
- Supplementary Figures IHC validation 1-8.pdf
